# Supplementary material for: Comparative analysis of S100A10 and S100A11 in MASLD and hepatic cancer development revealed a tumor suppressive role for S100A10
Source: Cell Death Dis. 2025 Aug 21;16(1):633. doi: 10.1038/s41419-025-07940-2 (PMC12370981; doi:10.1038/s41419-025-07940-2)
Supplement: Supplementary file 10 — Supplemental Table 1 [file 41419_2025_7940_MOESM10_ESM.xlsx]

## Sheet: Sheet1
		Supplemental Table 1: Proteomic analysis in liver of LPTENKO injected with AAV8-shCTL, AAV8-shS100A10 or AAV8-shS100A11, 11-months old - CancerMine Classification of the Deregulated proteins
		Protein	Full name	CancerMine Classification	Shared between A10/A11	FC in shA10 (log2	FC in shA11 (log2
		HK2	Hexokinase II	D/ONC	Yes	-0.612373	-1.46016
		EIF4EBP1	Eukaryotic translation initiation factor 4E-binding protein 1	D/ONC	Yes	-0.627581	-0.606634
		NUDT21	Cleavage and polyadenylation specificy fator subunit 5	TS	Yes	0.513076	0.53894
		ALB	Albumin	D/ONC	Yes	-0.728168	-0.636699
		ALCAM	ALCAM / CD166	D/ONC	Yes	0.821433	0.703762
		SNRPB	Small Nuclear Ribonucleoprotein Polypeptides B	D/ONC	Yes	0.547807	0.524172
		APOC1	Apolipoprotein C-I	D/ONC	Yes	0.753881	0.757771
		FABP4	Fatty Acid Binding Protein 4	D/ONC	Yes	-1.24549	-1.83154
		FN1	Fibronectin 1	D/ONC	Yes	0.632902	1.03189
		TTN	Titin	D/ONC	Yes	0.643164	0.71241
		CTSF	Cathepsin F	TS	Yes	0.62887	0.907794
		KCTD12	Potassium Channel Tetramerization Domain Containing 12	TS	Yes	-0.602458	-0.636827
		DSG2	Desmoglein 2	D/ONC	Yes	0.829648	0.898436
		FKBP5	FK506 binding protein 5	TS	Yes	0.716084	0.669226
		IREB2	Iron Responsive Element Binding Protein 2	D/ONC	Yes	-0.51161	-0.74484
		KRT18	Keratin 18	D/ONC	Yes	0.600393	0.655037
		LMNA	Lamin A	D/ONC	Yes	0.545941	0.655037
		CDH1	E-cadherin	TS	No	0.758625	-
		BCL2L1	Bcl-2-like protein 1	D/ONC	No	1.09733	-
		PRPF31	pre-mRNA processing factor 31	Dual	No	0.59236	-
		LAMTOR5	Late Endosomal/Lysosomal adaptor, MAPK and mTOR activator 5	D/ONC	No	0.750909	-
		THBS1	Thrombospondin 1	TS	No	0.764371	-
		RHOC	RhoC	D/ONC	No	0.661509	-
		RAB22A	Ras-Related Protein Rab-22A	D/ONC	No	0.721952	-
		STAG2	Cohesin subunit SA-2	TS	No	0.982826	-
		SCARB1	Scavenger Receptor Class B type 1	D/ONC	No	0.64603	-
		CD82	CD82	TS	No	0.504662	-
		LTF	Lactoferrin	Dual	No	-0.713939	-
		PHLDA1	Pleckstrin Homology Like Domain Family A Member 1	TS	No	-0.847529	-
		ASAH1	Acid ceramidase	D/ONC	No	0.507448	-
		TFRC	Transferrin Receptor 1	D/ONC	No	0.630139	-
		AKAP12	A-Kinase Anchoring Protein 12	TS	No	-	-1.32353
		AKT1S1	AKT1 Substrate 1	D/ONC	No	-	-0.665526
		ARSA	Arylsulfatase A	TS	No	-	-0.672521
		BASP1	Brain Acid Soluble Protein 1	TS	No	-	-0.548338
		CAPG	Macrophage-capping protein	D/ONC	No	-	-0.656181
		CARM1	Coactivator-Associated Arginine Methyltransferase 1	D/ONC	No	-	-0.576538
		CASP8	Caspase 8	TS	No	-	-0.564023
		CAVIN1	Caveolae associated protein 1	TS	No	-	-0.608786
		CDKN1B	Cyclin-dependent kinase inhibitor 1B (p27)	Dual	No	-	-0.522393
		CLDN1	Claudin 1	Dual	No	-	1.11613
		CLU	Clusterin	Dual	No	-	-0.710785
		CRIP1	Cysteine Rich Protein 1	D/ONC	No	-	-0.699957
		CYGB	Cytoglobin	TS	No	-	-0.925459
		DPYSL2	Dihydropyrimidinase like 2	D/ONC	No	-	-0.572993
		DTYMK	Thymidylate kinase	D/ONC	No	-	-0.855004
		EGFR	Epidermal Growth Factor Receptor	D/ONC	No	-	-0.529372
		FHIT	Fragile Histidine Triad Diadenosine Triphosphatase	TS	No	-	-0.689759
		FHL1	Four and a half LIM domains protein 1	TS	No	-	-0.755278
		GJB1	Gap Junctin Protein beta 1	TS	No	-	0.615149
		GPX3	Glutathione peroxidase 3	TS	No	-	-0.612439
		GSTM3	Glutathione S-transferase mu 3	Dual	No	-	-0.603685
		H2AZ1	H2A.Z Variant Histone 1	D/ONC	No	-	0.725698
		HRG	Histidine Rich Glycoprotein	D/ONC	No	-	-0.631315
		HTATIP2	HIV-1 Tat Interactive Protein 2	TS	No	-	0.662404
		IGFBP7	Insulin-like growth factor-binding protein 7	TS	No	-	-0.775225
		KDM3B	Histone Lysine Demethylase 3B	TS	No	-	-0.531424
		LCN2	Lipocalin-2	D/ONC	No	-	-0.826299
		LHPP	Phospholysine Phosphohistidine Inorganic Pyrophosphate Phosphatase	TS	No	-	-0.753641
		MAPKAPK2	MAPK Activated Protein Kinase 2	D/ONC	No	-	-0.518474
		MIEN1	Migration and Invasion Enhancer 1	D/ONC	No	-	-1.31144
		MYH11	Myosin Heavy Chain 11	D/ONC	No	-	0.974921
		MYH9	Myosin 9	D/ONC	No	-	1.18395
		NFIA	Nuclear Factor 1A	D/ONC	No	-	0.62633
		NFKB1	Nuclear Factor Kappa B subunit 1	D/ONC	No	-	-0.5185
		PDIA6	Protein Disulfide Isomerase Family A Member 6	D/ONC	No	-	0.546886
		PKM	Pyruvate Kinase M	D/ONC	No	-	-0.758813
		PSIP1	PC4 and SRSF1 Interacting Protein 1	D/ONC	No	-	0.775993
		PTPN12	Protein Tyrosine Phosphatase non-receptor Type 12	TS	No	-	-1.19136
		RRBP1	Ribosome Binding Protein 1	D/ONC	No	-	0.520756
		S100A10	S100 calcium-binding protein A10	D/ONC	No	-	-1.00219
		S100A11	S100 calcium-binding protein A11	TS	No	-	-1.27886
		S100A6	S100 calcium-binding protein A6	D/ONC	No	-	-1.13012
		S100A8	S100 calcium-binding protein A8	D/ONC	No	-	-0.79876
		SLC27A5	Solute Carrier Family 27 Member 5	TS	No	-	0.597075
		SQSTM1	Sequestrosome 1	D/ONC	No	-	-0.623383
		STAT1	Signal Transducer and Activator of Transcription 1	TS	No	-	-0.55731
		TAGLN	Transgelin	Dual	No	-	-1.72683
		TAGLN2	Transgelin 2	TS	No	-	-0.586201
		TBL1X	Transducin Beta Like 1 X-Linked	TS	No	-	-0.894188
		TGFBI	Transforming Growth Factor Beta-Induced	Dual	No	-	-0.685777
		ZYX	Zyxin	TS	No	-	-0.547725
